# Supplementary material for: Food and nutrient intake of school-aged children in Lebanon and their adherence to dietary guidelines and recommendations
Source: BMC Public Health. 2022 May 10;22:922. doi: 10.1186/s12889-022-13186-w (PMC9088130; doi:10.1186/s12889-022-13186-w)
Supplement: Supplementary file 2 — Additional file 2: Median intake for different food groups amongst Lebanese children aged 4 to 13 years per capita, by age groups (aggregated mixed dishes) [file 12889_2022_13186_MOESM2_ESM.xlsx]

## Sheet: Additional file 2
Additional file 2. Median intake for different food groups amongst Lebanese children aged 4 to 13 years per capita, by age groups (aggregated mixed dishes)
Food Groups	grams/day		Kcal/day		%Kcal/day
	4 to 8 years (n=390)	9 to 13 years (n=381)	4 to 8 years (n=390)	9 to 13 years (n=381)	4 to 8 years (n=390)	9 to 13 years (n=381)
	Median (P25, P75)
GRAIN AND GRAIN PRODUCTS¹	120.2 (60.2, 197.0)	122.0 (60.5, 202.5)	283.4 (154.0, 452.5)	307.7 (159.5, 455.4)	18.9 (10.7, 28.6) a	15.7 (9.2, 25.4) b
FRUITS²	91.0 (0.0, 249.0)	4.9 (0.0, 210.6)	38.4 (0.0, 119.6)	1.1 (0.0, 105.0)	2.5 (0.0, 7.9) a	0.1 (0.0, 6.0) b
VEGETABLES³	102.0 (10.0, 217.0)	120.0 (30.3, 240.0)	45.1 (4.1, 183.9) c	96.4 (10.9, 288.7) d	2.9 (0.4, 12.3) a	5.0 (0.6, 16.4) b
MILK AND MILK PRODUCTS⁴	27.3 (0.0, 141.0)	27.0 (0.0, 120.0)	74.7 (0.0, 166.3)	41.6 (0.0, 166.3)	4.5 (0.0, 11.6) a	2.7 (0.0, 9.4) b
MEATS AND OTHER PROTEIN SOURCES⁵	71.4 (40.6, 125.0) c	92.0 (52.8, 170.0) d	114.1 (0.3, 222.9) c	177.6 (32.1, 357.8) d	8.0 (0.0, 15.0)	9.2 (2.3, 18.6)
MIXED DISHES⁶	0.0 (0.0, 147.0)	21.0 (0.0, 204.0)	0.0 (0.0, 323.3) a	29.1 (0.0, 592.4) b	0.0 (0.0, 22.0)	2.2 (0.0, 26.5)
SAVORY SNACKS⁷	0.0 (0.0, 50.0) a	0.0 (0.0, 50.0) b	0.0 (0.0, 266.0) a	0.0 (0.0, 266.0) b	0.0 (0.0, 14.2)	0.0 (0.0, 13.4)
SWEETS, SWEETENED BEVERAGES, AND DESSERTS⁸	282.0 (123.1, 492.3) c	368.4 (190.3, 631.8) d	282.7 (144.8, 496.4)	327.3 (150.4, 566.6)	19.1 (10.3, 30.5)	17.9 (9.1, 28.3)
FATS AND OILS⁹	13.5 (0.4, 30.6)	13.4 (0.0, 34.5)	78.6 (3.2, 151.2)	74.5 (0.0, 183.8)	4.7 (0.2, 10.5) a	4.0 (0.0, 9.6) b
CONDIMENTS AND SAUCES¹⁰	0.5 (0.0, 6.1)	0.0 (0.0, 6.5)	0.3 (0.0, 5.2)	0.0 (0.0, 8.1)	0.0 (0.0, 0.5)	0.0 (0.0, 0.4)
a and b indicate age differences using Mann Whitney U test for continuous variables at p<0.05
c and d indicate age differences using Mann Whitney U test for continuous variables at p<0.001
¹ Includes bread, rolls, pita, saj, cereals, crackers, pretzels, kaak, pancakes, French toast, pasta, rice, and other grains
² Includes canned, dried, and raw fruits, and other 100% fruit juices
³ Includes canned, cooked and raw vegetables, white potatoes, and 100% vegetable juice
⁴ Includes any cow's milk as well as dairy foods, cheeses, and yogurt
⁵ Includes meat, dried beans, peas and legumes, eggs, peanut butter, nuts and seeds
⁶ Includes all yogurt, grain, and meat based mixed dishes such as macaroni and cheese, spaghetti and lasagna, beans and rice, pizzas, Mahashi, and soups
⁷ Includes popcorn, potato chips, and corn chips
⁸ Includes any dessert (cakes, pies, cookies, bars, brownies, biscuits, pastries, muffins, and traditional desserts), ice cream and dairy desserts, puddings, candy, cereal and nutrition bars, gelatins, ices, and sorbets, sugars, syrups, preserves, and jelly, fruit drinks and other sugar sweetened beverages
⁹ Includes butter, margarine, animal fats, dressings, oils, and olives
¹⁰ Includes condiments, herbs, seasonings, gravies, and sauces
¹¹ Includes condiments, herbs, seasonings, gravies, and sauces
