# Supplementary material for: Food and nutrient intake of school-aged children in Lebanon and their adherence to dietary guidelines and recommendations
Source: BMC Public Health. 2022 May 10;22:922. doi: 10.1186/s12889-022-13186-w (PMC9088130; doi:10.1186/s12889-022-13186-w)
Supplement: Supplementary file 3 — Additional file 3: American Heart Association recommended servings per food group [file 12889_2022_13186_MOESM3_ESM.xlsx]

## Sheet: Additional file 3
Additional file 3. AHA Recommended Servings per Food Group
Food Group	Food sources	Dietary Recommendations
		4-8 years	9-12 years
Milk/dairy, cups	Includes milks, labne (strained yogurt), yogurt, cheeses	2	3
Lean meat/beans, oz	Includes beans, peas, legumes, lean meats**, eggs, nuts and seeds
Females		3	5
Males		4	5
Fruits, cups	Includes fruits
Females		1.5	1.5
Males		1.5	1.5
Vegetables, cups	Includes vegetables
Females		1	2
Males		1.5	2.5
Grains, oz	Inludes breads, cereals, rice, pasta, and other grains
Females		4	5
Males		5	6
*American Heart Association 2005 Recommended Servings for Grains, Fruits, Vegetables, and Milk/Dairy by Age and Gender and Food Sources within each Food Group. Dietary Recommendations for Children and Adolescents: A Guide for Practitioners: Consensus Statement From the American Heart Association” by Gidding et al (Circulation. 2005;112:2061–2075).
**Lean meat: contains less than 10g total fat in each 100 grams meat (as per the U.S. Department of Agriculture guidelines (https://healthfully.com/lean-meat-and-fatty-meat-8206625.html).
